# Supplementary material for: Development and validation of prognostic and diagnostic models utilizing immune checkpoint-related genes in public datasets for clear cell renal cell carcinoma
Source: Front Genet. 2025 Mar 4;16:1521663. doi: 10.3389/fgene.2025.1521663 (PMC11913831; doi:10.3389/fgene.2025.1521663)
Supplement: Supplementary file 1 [file Table3.xlsx]

## Sheet: risk
Supplementary Table 3 Relevant data for risk models in the training cohort
id	futime	fustat	EGFR	TRIB3	ZAP70	CD4	riskScore	risk
TCGA-A3-3311-01A	1191	1	5.36082	3.62913	0.923518	4.85118	0.601217622630689	Low_risk
TCGA-A3-3316-01A	1493	0	5.02829	4.07442	0.960743	4.47152	0.807911642215294	Low_risk
TCGA-A3-3317-01A	1491	0	6.50421	4.41518	1.31686	4.68379	0.610869908129807	Low_risk
TCGA-A3-3320-01A	1508	0	4.5323	2.16187	1.25995	4.30042	0.721881519059336	Low_risk
TCGA-A3-3322-01A	1478	0	5.33243	3.70104	1.08262	4.16316	0.77319957283386	Low_risk
TCGA-A3-3324-01A	1186	0	5.58091	4.30791	1.18952	4.76038	0.728409093664117	Low_risk
TCGA-A3-3325-01A	1170	1	5.39492	3.81674	1.61862	4.94701	0.764386072019226	Low_risk
TCGA-A3-3343-01A	945	0	4.8114	1.91761	1.79373	5.02141	0.632473505057519	Low_risk
TCGA-A3-3347-01A	1610	1	5.24057	4.07017	2.11436	5.69778	0.822421617304483	Low_risk
TCGA-A3-3351-01A	910	0	5.21964	2.89157	2.13135	5.62545	0.663422459448854	Low_risk
TCGA-A3-3357-01A	2688	0	5.23036	4.96411	1.06611	4.95925	0.840462163587127	Low_risk
TCGA-A3-3359-01A	2504	0	4.57073	2.27784	1.82711	4.89433	0.762071459627064	Low_risk
TCGA-A3-3367-01A	2270	0	4.98708	4.02339	1.11002	4.49472	0.845634239564101	Low_risk
TCGA-A3-3372-01A	735	0	5.57565	2.95219	1.38592	4.69949	0.597391454673354	Low_risk
TCGA-A3-3373-01A	1621	0	6.32109	3.97207	0.550165	4.52011	0.471917166199329	Low_risk
TCGA-A3-3374-01A	1314	0	3.89046	2.63124	0.441856	5.47713	0.536460460546762	Low_risk
TCGA-A3-3376-01A	1696	1	4.00786	2.51087	1.28632	5.00967	0.75840739513061	Low_risk
TCGA-A3-3382-01A	574	0	5.47299	3.96579	1.44015	4.51588	0.81010078421134	Low_risk
TCGA-A3-3387-01A	617	0	5.21493	3.61454	1.21497	5.1231	0.643311084821041	Low_risk
TCGA-AK-3425-01A	3343	0	4.62199	4.08461	1.0358	5.19429	0.775175574188803	Low_risk
TCGA-AK-3460-01A	2508	0	5.61748	3.79499	1.20159	3.94591	0.800291661089134	Low_risk
TCGA-B0-4816-01A	1371	1	4.36661	2.84711	1.52561	5.13087	0.772702581401026	Low_risk
TCGA-B0-4838-01A	834	1	5.34114	3.05699	1.65521	4.84047	0.68942214136778	Low_risk
TCGA-B0-4839-01A	1639	1	3.43071	2.43858	0.915181	4.6766	0.844135688811903	Low_risk
TCGA-B0-4945-01A	2145	1	5.71843	2.92992	1.18952	3.90162	0.654519520316932	Low_risk
TCGA-B0-5083-01A	1045	1	2.91213	1.30403	0.785664	4.82387	0.711832329170377	Low_risk
TCGA-B0-5102-01A	2764	1	6.32321	4.78189	1.00789	4.07657	0.729217268734186	Low_risk
TCGA-B0-5119-01A	1552	0	4.47673	2.38101	1.00485	3.64424	0.831736264776549	Low_risk
TCGA-B0-5402-01A	1290	0	6.01415	2.71217	0.997054	3.68469	0.569720267707048	Low_risk
TCGA-B0-5691-01A	3431	0	4.59971	1.92882	0.908595	4.61079	0.553742274883961	Low_risk
TCGA-B0-5694-01A	480	1	5.78061	2.98915	1.07163	4.12778	0.590700548332546	Low_risk
TCGA-B0-5698-01A	3631	0	5.22476	3.36818	0.961573	4.81608	0.604839045921893	Low_risk
TCGA-B0-5705-01A	4537	0	4.25803	2.00291	1.11368	4.64859	0.657449008275565	Low_risk
TCGA-B0-5709-01A	3974	0	4.76564	2.65447	1.63817	5.75958	0.587276264539515	Low_risk
TCGA-B0-5711-01A	3989	0	5.12652	3.10001	0.942259	4.70046	0.601745920726985	Low_risk
TCGA-B0-5713-01A	2782	0	4.97175	2.07986	1.02192	3.959	0.630759652853712	Low_risk
TCGA-B0-5812-01A	3834	0	5.00037	3.71154	0.83836	4.30114	0.756602079020762	Low_risk
TCGA-B2-3923-01A	992	0	4.29009	1.30144	0.419109	2.38219	0.791920085852045	Low_risk
TCGA-B2-4102-01A	952	0	5.09781	1.4095	1.96707	5.16389	0.53678572002213	Low_risk
TCGA-B2-5633-01A	963	0	5.31991	3.34619	0.939297	4.59787	0.614876570682557	Low_risk
TCGA-B2-5635-01A	755	0	4.93477	3.19849	1.54283	4.68334	0.797870109218694	Low_risk
TCGA-B2-5636-01A	919	0	5.50332	4.46158	0.4104	4.29545	0.664678350808822	Low_risk
TCGA-B2-5641-01A	656	0	5.68316	4.99557	1.26195	5.59444	0.676845544461449	Low_risk
TCGA-B4-5832-01A	155	0	4.36963	1.85142	0.0501267	2.72346	0.7025735862131	Low_risk
TCGA-B4-5836-01A	141	0	5.89117	3.62107	1.01842	4.49307	0.584387093524364	Low_risk
TCGA-B4-5838-01A	166	0	6.53258	6.49123	0.287966	3.6922	0.847364141007395	Low_risk
TCGA-B8-4148-01A	1520	0	4.92304	1.47162	2.55574	5.18035	0.694227476637346	Low_risk
TCGA-B8-4151-01A	1299	0	4.50762	1.80887	0.463827	3.73282	0.596104690078379	Low_risk
TCGA-B8-4619-01A	523	0	4.23134	1.89384	0.318786	2.70041	0.81188171106777	Low_risk
TCGA-B8-4621-01A	788	0	4.8387	1.88387	0.662581	4.41885	0.495420663259741	Low_risk
TCGA-B8-5165-01A	737	0	4.62155	2.59901	0.599374	4.44196	0.59471148571856	Low_risk
TCGA-B8-5545-01A	1525	0	4.37862	3.29806	0.818462	5.03058	0.682998218707235	Low_risk
TCGA-B8-5549-01A	194	0	5.21163	3.68105	0.595941	4.53189	0.615361020797235	Low_risk
TCGA-B8-5552-01B	1046	0	4.48386	3.03568	1.18243	5.29048	0.664692018415599	Low_risk
TCGA-B8-5553-01A	435	0	5.54907	1.46995	0.947353	5.15958	0.339298470517002	Low_risk
TCGA-B8-A54F-01A	519	0	4.63955	2.37562	1.25578	4.4994	0.695068032805092	Low_risk
TCGA-B8-A54H-01A	256	0	4.68999	1.47865	2.19034	4.21447	0.838739076680595	Low_risk
TCGA-BP-4163-01A	2839	0	4.96132	3.59246	1.16076	4.71752	0.748736799575993	Low_risk
TCGA-BP-4170-01A	2343	1	5.13151	2.70416	1.24107	4.92591	0.57823078624957	Low_risk
TCGA-BP-4173-01A	1893	0	5.39268	2.94194	3.03335	6.06285	0.775079059381071	Low_risk
TCGA-BP-4174-01A	1879	0	4.84035	3.6287	0.732484	4.68268	0.681351831089605	Low_risk
TCGA-BP-4176-01A	1955	0	5.14847	4.69616	1.21984	5.43688	0.75903779961625	Low_risk
TCGA-BP-4177-01A	1670	0	4.81553	3.20995	0.29477	3.42486	0.746656825059964	Low_risk
TCGA-BP-4332-01A	1133	0	7.19578	3.2916	1.10409	3.81249	0.461971298424764	Low_risk
TCGA-BP-4344-01A	1666	0	4.50589	2.24893	0.957664	4.32268	0.664812298731865	Low_risk
TCGA-BP-4353-01A	375	1	5.21615	2.95135	1.17854	5.168	0.547174166716416	Low_risk
TCGA-BP-4762-01A	1343	1	5.7504	2.211	1.0403	5.00758	0.401030287144406	Low_risk
TCGA-BP-4766-01A	1462	0	5.48051	3.64942	1.12338	4.54144	0.67564289540044	Low_risk
TCGA-BP-4782-01A	354	0	5.49271	2.477	1.28965	4.51199	0.562473893670424	Low_risk
TCGA-BP-4784-01A	1854	0	4.07112	2.60237	0.360014	3.63996	0.786076289057103	Low_risk
TCGA-BP-4787-01A	480	1	4.76218	3.54896	0.858583	5.10117	0.642852951921565	Low_risk
TCGA-BP-4797-01A	1107	0	6.46367	5.2368	0.879495	4.87082	0.602801495135946	Low_risk
TCGA-BP-4798-01A	334	1	5.58091	3.75869	2.43133	6.14032	0.696577380081959	Low_risk
TCGA-BP-4963-01A	1834	0	5.52316	2.42122	1.92462	4.85527	0.626225566024863	Low_risk
TCGA-BP-4967-01A	205	0	8.09128	4.9321	0.858726	3.99035	0.443732617327121	Low_risk
TCGA-BP-4970-01A	433	0	5.11813	2.65735	1.04293	5.30793	0.487819462056918	Low_risk
TCGA-BP-4972-01A	1502	0	5.61573	3.3145	0.986008	5.34307	0.472362528726119	Low_risk
TCGA-BP-4976-01A	1632	0	4.68949	2.18879	0.48998	4.16295	0.554208955365576	Low_risk
TCGA-BP-4986-01A	785	0	5.12573	3.36804	1.58416	4.79152	0.772575283040464	Low_risk
TCGA-BP-4991-01A	1413	0	5.32524	3.30948	1.57307	4.62876	0.749053049733483	Low_risk
TCGA-BP-4999-01A	1266	0	4.72741	1.67273	0.989945	4.48925	0.53690178208742	Low_risk
TCGA-BP-5008-01A	1071	0	4.41634	2.17303	1.83147	4.67921	0.82386323789044	Low_risk
TCGA-BP-5170-01A	2412	0	4.01278	3.8809	0.636632	4.90709	0.829475610932287	Low_risk
TCGA-BP-5180-01A	2263	0	4.80708	3.96082	0.994799	4.77097	0.7874288302088	Low_risk
TCGA-BP-5181-01A	1495	0	4.95949	2.36178	0.90587	4.43372	0.571975656632497	Low_risk
TCGA-BP-5182-01A	1165	0	4.64659	3.44762	1.24655	5.84429	0.613961340862585	Low_risk
TCGA-BP-5184-01A	1133	0	4.16117	2.13784	0.952871	4.62859	0.661459201630077	Low_risk
TCGA-BP-5186-01A	693	0	4.73117	2.16684	0.918689	4.03761	0.650707028629473	Low_risk
TCGA-BP-5187-01A	406	0	6.17275	2.93384	0.921932	3.86979	0.530577316204316	Low_risk
TCGA-BP-5189-01A	822	1	5.43144	4.305	0.777349	5.1622	0.596437477769424	Low_risk
TCGA-BP-5198-01A	603	0	5.82645	4.24187	1.08935	4.78963	0.643209958968577	Low_risk
TCGA-BP-5200-01A	1063	0	4.67885	3.5748	0.980581	4.77208	0.749716715147667	Low_risk
TCGA-BP-5202-01A	29	0	4.66728	3.40017	0.784004	4.26462	0.772107237753569	Low_risk
TCGA-CJ-4634-01A	3498	0	5.1337	3.17933	0.971866	4.31166	0.680675193454536	Low_risk
TCGA-CJ-4643-01A	1793	0	5.09867	2.35565	1.7623	4.50342	0.720886913567148	Low_risk
TCGA-CJ-4644-01A	336	1	4.99948	3.43455	0.86361	4.70428	0.650443220670041	Low_risk
TCGA-CJ-4884-01A	1759	0	4.6405	2.33056	1.82082	4.86955	0.758582660544033	Low_risk
TCGA-CJ-4889-01A	1946	0	4.54165	1.92214	1.8665	5.13202	0.680809286394334	Low_risk
TCGA-CJ-4893-01A	750	0	4.15295	3.0039	1.28414	4.93239	0.821864349318432	Low_risk
TCGA-CJ-4897-01A	3341	0	4.85567	2.38099	0.560973	4.04566	0.580768165067857	Low_risk
TCGA-CJ-4899-01A	1528	0	5.55079	2.53985	1.47145	4.79554	0.554712530285303	Low_risk
TCGA-CJ-4905-01A	1496	0	4.66854	3.04498	0.941401	4.13219	0.781999210433832	Low_risk
TCGA-CJ-4918-01A	93	1	4.47185	3.41105	1.2265	4.87424	0.813519536498386	Low_risk
TCGA-CJ-5671-01A	3987	0	5.65956	5.02272	1.70918	5.62003	0.791969498540033	Low_risk
TCGA-CJ-5672-01A	1972	1	4.96972	2.33366	1.61648	5.61957	0.533485841255276	Low_risk
TCGA-CJ-5680-01A	768	1	4.38587	3.7352	0.401669	4.10627	0.819857459146991	Low_risk
TCGA-CJ-5682-01A	3736	0	4.66869	3.01492	0.899093	3.74362	0.84554258121222	Low_risk
TCGA-CJ-5686-01A	2038	0	4.98213	2.74727	1.08733	5.0235	0.563589857709281	Low_risk
TCGA-CJ-6028-01A	1625	1	6.14188	4.06067	1.57067	5.15726	0.607364506000899	Low_risk
TCGA-CJ-6030-01A	2299	1	4.80859	3.65312	1.24501	5.75335	0.626063333401449	Low_risk
TCGA-CW-5580-01A	1964	1	5.73741	3.32256	0.521627	4.03697	0.544474372738987	Low_risk
TCGA-CW-5583-01A	2489	0	5.06888	2.81042	0.839006	3.86832	0.687076644050119	Low_risk
TCGA-CW-5585-01A	2609	0	4.37151	2.33194	0.624473	3.32937	0.807852875365682	Low_risk
TCGA-CW-5587-01A	2226	0	4.43437	2.79325	1.60562	5.6858	0.668900189855925	Low_risk
TCGA-CW-5588-01A	2017	0	5.551	4.81069	0.64986	4.89453	0.656652101231911	Low_risk
TCGA-CW-5589-01A	2378	0	4.27018	3.06071	1.00395	4.67862	0.780525045312155	Low_risk
TCGA-CW-6088-01A	3222	0	5.19697	3.23074	0.70381	3.92111	0.681608069640216	Low_risk
TCGA-CW-6093-01A	3146	0	5.08364	3.66908	0.777791	3.7027	0.835520472514399	Low_risk
TCGA-CZ-4861-01A	446	1	4.87431	4.80271	0.914275	6.02325	0.65151263003637	Low_risk
TCGA-CZ-4862-01A	3271	0	5.5323	3.20773	2.54513	5.38551	0.792906688150291	Low_risk
TCGA-CZ-4863-01A	1928	0	4.8166	2.60891	1.88422	4.89843	0.775612470429731	Low_risk
TCGA-CZ-5451-01A	1929	0	4.78809	2.77342	1.00304	4.16792	0.723018504536088	Low_risk
TCGA-CZ-5454-01A	722	1	5.37498	3.95868	0.581908	5.71641	0.458542167831587	Low_risk
TCGA-CZ-5455-01A	561	1	4.92417	2.04068	1.16557	5.11558	0.496190117262237	Low_risk
TCGA-CZ-5458-01A	2789	0	6.09907	2.44968	1.30774	4.43027	0.484092592523317	Low_risk
TCGA-CZ-5462-01A	311	1	5.61611	2.44015	1.10764	4.10283	0.56240731791286	Low_risk
TCGA-CZ-5463-01A	662	0	6.9704	2.64609	0.624097	4.14355	0.33649400954018	Low_risk
TCGA-CZ-5982-01A	2439	0	5.23554	3.95405	0.429733	3.4674	0.801440799563942	Low_risk
TCGA-CZ-5986-01A	373	0	5.52942	4.37355	0.657349	4.38188	0.688976477552914	Low_risk
TCGA-DV-5569-01A	355	0	4.34601	3.31001	0.792259	4.80949	0.724508090319379	Low_risk
TCGA-DV-5574-01A	2016	0	4.38974	2.83154	0.867082	5.68601	0.531839900688893	Low_risk
TCGA-EU-5904-01A	551	0	4.07883	1.87006	0.828187	4.285	0.669943843343086	Low_risk
TCGA-6D-AA2E-01A	362	0	2.46531	2.17658	1.7041	3.51181	1.84336293555591	High_risk
TCGA-A3-3306-01A	1120	0	4.9925	4.75513	0.937296	4.02542	1.04461411149568	High_risk
TCGA-A3-3313-01A	735	1	3.69185	4.52678	0.450216	3.40226	1.42926979745844	High_risk
TCGA-A3-3328-01A	1385	0	3.70623	1.50151	0.153593	1.31375	1.16747463941695	High_risk
TCGA-A3-3346-01A	137	1	4.13648	6.38381	1.20469	4.32955	1.89080364167311	High_risk
TCGA-A3-3352-01A	561	1	5.22299	3.87703	1.74408	4.62527	0.919969604923488	High_risk
TCGA-A3-3358-01A	1307	0	5.08194	4.98945	1.83346	5.02498	1.12325253806956	High_risk
TCGA-A3-3365-01A	873	0	5.78369	4.56697	1.40998	4.06394	0.933483108280171	High_risk
TCGA-A3-3370-01A	2274	0	4.45775	3.24945	2.03295	5.11793	0.975193377477762	High_risk
TCGA-A3-3383-01A	861	0	3.6154	4.08992	1.9425	4.56322	1.64505605962499	High_risk
TCGA-A3-A6NI-01A	1018	0	4.14942	3.75376	1.19147	4.29792	1.09468364959155	High_risk
TCGA-A3-A6NN-01A	3	0	5.23246	3.55711	2.14135	4.50215	1.01318069755138	High_risk
TCGA-A3-A8OW-01A	323	0	3.90746	1.34207	1.77627	4.00969	0.931250749720676	High_risk
TCGA-AK-3426-01A	885	1	1.98243	3.32451	3.09525	5.95532	2.30760507716378	High_risk
TCGA-AK-3431-01A	2241	1	4.31235	4.13675	0.713061	4.16818	0.995179654326122	High_risk
TCGA-AK-3445-01A	2392	0	2.96182	5.85555	1.77321	5.22685	2.27813812253125	High_risk
TCGA-AK-3447-01A	1217	0	2.71494	1.77151	0.0481926	0.918564	1.74315061253427	High_risk
TCGA-AK-3454-01A	874	0	3.91808	6.51415	2.21628	4.23463	2.98038373362669	High_risk
TCGA-AK-3455-01A	683	1	4.5274	2.7603	2.27408	3.68614	1.34839121490077	High_risk
TCGA-AK-3461-01A	2217	0	4.60344	3.66474	1.63669	4.1527	1.14021612204855	High_risk
TCGA-AK-3465-01A	369	0	3.65915	1.45918	0.546581	2.1535	1.08211415839217	High_risk
TCGA-AS-3777-01A	1238	0	3.20527	3.27866	0.363693	2.76802	1.44363028092668	High_risk
TCGA-AS-3778-01A	43	0	4.42785	3.29809	1.42948	4.38926	0.974770456671859	High_risk
TCGA-B0-4697-01A	578	1	3.30443	5.06474	3.65145	5.62429	2.9939679026389	High_risk
TCGA-B0-4698-01A	42	1	2.45844	3.53153	2.63473	4.32776	2.72513787766142	High_risk
TCGA-B0-4699-01A	110	1	3.75505	2.7301	1.59622	4.80755	0.996601995058404	High_risk
TCGA-B0-4700-01A	1980	1	4.75403	5.93285	2.37994	5.19174	1.72863711781167	High_risk
TCGA-B0-4703-01A	182	1	6.27348	5.00225	1.85614	4.77773	0.863132675225798	High_risk
TCGA-B0-4707-01A	600	1	5.24886	6.26435	1.4365	2.55075	2.28948674554424	High_risk
TCGA-B0-4710-01A	1755	0	5.24927	4.80223	1.99246	3.7302	1.51106339968161	High_risk
TCGA-B0-4714-01A	99	1	4.25945	2.99928	2.99336	4.05894	1.77326890513963	High_risk
TCGA-B0-4718-01A	1778	0	4.06395	5.88203	1.59593	4.17165	2.06614302276352	High_risk
TCGA-B0-4810-01A	478	1	4.67143	6.11982	2.58262	4.98507	2.07627124163064	High_risk
TCGA-B0-4813-01A	18	1	1.78725	6.70204	0.926372	3.52522	4.37936555774487	High_risk
TCGA-B0-4815-01A	1588	1	3.77718	5.76802	3.31286	5.38199	2.87549352958031	High_risk
TCGA-B0-4817-01A	1019	1	4.24396	4.29237	1.51333	2.42952	2.13666248907557	High_risk
TCGA-B0-4818-01A	510	1	4.54146	2.09465	2.27007	4.52455	0.943902528517162	High_risk
TCGA-B0-4821-01A	1230	1	3.42774	5.36676	2.0751	2.95415	3.55992623157977	High_risk
TCGA-B0-4822-01A	1111	1	4.05208	6.64419	2.42366	4.3006	3.10993511627091	High_risk
TCGA-B0-4827-01A	885	1	5.11326	5.607	1.09552	5.03148	0.984558422303634	High_risk
TCGA-B0-4828-01A	307	1	4.43401	4.74558	1.7605	3.44806	1.86739650723223	High_risk
TCGA-B0-4833-01A	2386	1	3.20058	2.57688	2.11319	4.21999	1.56130359772614	High_risk
TCGA-B0-4834-01A	2090	1	2.12065	2.71511	0.0794516	2.27953	1.7939205746394	High_risk
TCGA-B0-4837-01A	1378	1	4.64577	5.77262	0.987645	3.43403	1.68248619700879	High_risk
TCGA-B0-4841-01A	204	1	3.50929	3.27451	0.688814	3.40468	1.25688100298411	High_risk
TCGA-B0-4843-01A	320	1	4.37808	5.64108	1.60972	3.731	2.02084322797136	High_risk
TCGA-B0-4846-01A	1200	1	5.02806	3.40301	1.5664	4.44025	0.869415025285849	High_risk
TCGA-B0-4849-01A	69	1	4.54586	2.90737	1.49923	4.2757	0.916108951594532	High_risk
TCGA-B0-4852-01A	1121	1	5.02743	4.21591	1.14506	3.60186	1.10476992380964	High_risk
TCGA-B0-5075-01A	637	1	4.63545	4.61151	1.11077	5.21615	0.878805472436024	High_risk
TCGA-B0-5077-01A	1317	1	4.66584	4.34338	1.70593	4.3733	1.24852405751889	High_risk
TCGA-B0-5080-01A	342	1	4.78668	4.69084	1.57639	4.509	1.19929317870371	High_risk
TCGA-B0-5084-01A	222	1	3.68933	4.9665	0.553882	3.22614	1.69731184850162	High_risk
TCGA-B0-5085-01A	770	1	3.34518	2.39219	2.06747	3.57774	1.67199536401015	High_risk
TCGA-B0-5092-01A	459	1	3.33145	2.94647	3.2333	5.09223	1.90142530408303	High_risk
TCGA-B0-5094-01A	333	1	6.05852	6.37575	1.47187	3.6968	1.40995922844278	High_risk
TCGA-B0-5095-01A	245	1	5.0318	4.37439	1.59559	4.30467	1.11088140589931	High_risk
TCGA-B0-5098-01A	1584	1	2.78726	3.61367	0.355727	1.44185	2.43288956266379	High_risk
TCGA-B0-5099-01A	485	1	4.82943	5.43624	0.657763	3.17041	1.42462154939405	High_risk
TCGA-B0-5100-01A	1913	1	4.8044	4.93354	0.729364	2.951	1.40003292869546	High_risk
TCGA-B0-5106-01A	1598	1	4.34471	3.33165	1.9886	4.84142	1.0823543456882	High_risk
TCGA-B0-5108-01A	1782	0	4.45384	3.91156	1.9204	5.39012	1.00634835756236	High_risk
TCGA-B0-5109-01A	587	1	3.76901	4.24672	2.12022	3.84437	2.07449392999474	High_risk
TCGA-B0-5115-01A	1604	0	4.54386	3.53932	1.85657	4.44519	1.12980597567748	High_risk
TCGA-B0-5116-01A	1274	0	4.82596	6.12552	0.463889	2.7903	1.69739574792708	High_risk
TCGA-B0-5117-01A	1608	0	2.61579	2.88575	0.241243	1.78584	1.93509214275235	High_risk
TCGA-B0-5399-01A	1411	0	5.02495	3.34516	2.3024	4.50075	1.08599715358127	High_risk
TCGA-B0-5400-01A	1733	0	3.12026	5.92042	1.32562	4.02339	2.57657063949644	High_risk
TCGA-B0-5692-01A	3944	0	4.53137	3.04184	1.70431	4.75408	0.897838599809177	High_risk
TCGA-B0-5693-01A	4074	0	4.18481	3.59531	0.614237	3.62287	1.02410643194977	High_risk
TCGA-B0-5695-01A	2150	0	4.12615	3.74641	0.72944	3.89899	1.04143006326449	High_risk
TCGA-B0-5696-01A	2609	0	4.29961	5.60567	0.45985	3.75947	1.3801013795856	High_risk
TCGA-B0-5699-01A	3841	0	4.44853	3.85133	1.35225	4.23817	1.10056035792423	High_risk
TCGA-B0-5700-01A	1790	0	3.67528	5.23278	0.648088	3.72126	1.63953026660517	High_risk
TCGA-B0-5703-01A	2246	0	5.02919	4.97598	1.67707	3.58686	1.55397327802894	High_risk
TCGA-B0-5706-01A	3205	0	5.86908	5.28308	1.41018	4.46007	0.956244000214667	High_risk
TCGA-B2-4098-01A	51	1	2.56278	3.65466	1.03932	4.76897	1.41467568045189	High_risk
TCGA-B2-4099-01A	972	0	3.38194	3.91767	1.22975	4.72728	1.27783921466591	High_risk
TCGA-B2-4101-01A	648	0	5.01249	3.97087	2.49361	4.797	1.22804855168966	High_risk
TCGA-B2-A4SR-01A	507	0	5.43775	3.66151	1.93714	4.38101	0.940359133664727	High_risk
TCGA-B4-5835-01A	16	0	3.06749	3.07795	0.586998	4.09912	1.10706406060118	High_risk
TCGA-B8-4143-01A	709	1	5.12219	5.80776	2.42644	4.77462	1.71439343423679	High_risk
TCGA-B8-4622-01A	1525	0	5.25762	4.3474	1.88632	4.91223	0.979936865641741	High_risk
TCGA-B8-5158-01A	1218	0	4.78121	5.06172	0.988645	5.14851	0.903980661969255	High_risk
TCGA-B8-5162-01A	36	0	2.96452	3.16294	1.60932	6.65617	0.856052538989693	High_risk
TCGA-B8-5163-01A	822	0	4.653	4.98013	1.46814	5.84788	0.907385966565987	High_risk
TCGA-B8-5551-01A	16	0	5.4202	5.68153	2.27561	6.79865	0.872313585128873	High_risk
TCGA-B8-A54D-01A	830	0	3.60149	2.59489	2.82658	5.07355	1.4339830361392	High_risk
TCGA-B8-A54G-01A	53	0	3.74623	2.37109	2.83029	5.9992	1.03992	High_risk
TCGA-B8-A54J-01A	528	0	4.17861	2.20553	2.17361	4.08051	1.15949795173863	High_risk
TCGA-B8-A8YJ-01A	431	0	3.60134	2.14593	2.64101	5.38571	1.13330773389896	High_risk
TCGA-BP-4158-01A	3377	0	4.91337	2.75151	1.55726	4.03652	0.866395292674617	High_risk
TCGA-BP-4164-01A	992	1	5.14455	4.32032	0.652802	3.72658	0.895889251031918	High_risk
TCGA-BP-4166-01A	13	0	5.09324	5.61993	0.937567	4.56346	1.05999474479318	High_risk
TCGA-BP-4167-01A	2718	0	2.28495	3.11176	1.57399	5.58051	1.33274162039612	High_risk
TCGA-BP-4326-01A	1625	1	5.08526	6.44913	0.613281	3.69964	1.40858224250001	High_risk
TCGA-BP-4327-01A	109	1	5.05766	4.15844	1.6358	3.88947	1.18776473710362	High_risk
TCGA-BP-4334-01A	645	1	2.18	4.18674	0.299172	2.58345	2.38809600220583	High_risk
TCGA-BP-4335-01A	475	1	4.06336	3.04955	1.83191	4.2472	1.21893015920469	High_risk
TCGA-BP-4337-01A	2	1	3.75289	6.05999	1.74827	3.97862	2.58853617164009	High_risk
TCGA-BP-4338-01A	2859	0	3.55316	6.41843	0.472874	4.6121	1.63173560983856	High_risk
TCGA-BP-4340-01A	562	1	4.48046	3.2211	1.27384	3.17203	1.22165821387169	High_risk
TCGA-BP-4341-01A	1589	1	3.65768	2.55566	1.57393	3.40394	1.40065186466125	High_risk
TCGA-BP-4342-01A	2256	1	6.21977	4.57232	2.02914	4.17456	0.990468604907625	High_risk
TCGA-BP-4343-01A	1912	1	5.17097	5.70263	0.994935	5.1206	0.933645827488856	High_risk
TCGA-BP-4346-01A	1493	1	4.32715	3.20736	3.51065	5.67404	1.43555774476408	High_risk
TCGA-BP-4347-01A	1367	0	5.75708	3.94807	1.49727	3.84119	0.901417948937772	High_risk
TCGA-BP-4351-01A	970	0	4.20865	3.3855	1.9305	3.67429	1.50026456786591	High_risk
TCGA-BP-4355-01A	953	1	3.36604	2.24678	1.21978	4.38481	0.986231895156058	High_risk
TCGA-BP-4756-01A	374	0	2.68048	1.5887	1.18201	3.82324	1.18881263380011	High_risk
TCGA-BP-4759-01A	2372	0	4.46234	4.87401	0.768302	3.80766	1.24142636893758	High_risk
TCGA-BP-4763-01A	1270	1	4.7683	3.19474	0.668443	3.43106	0.85457215524047	High_risk
TCGA-BP-4765-01A	2184	0	4.1375	4.32318	1.17162	3.40871	1.53933388225309	High_risk
TCGA-BP-4769-01A	1876	0	4.43271	6.08901	0.300775	3.39155	1.52906415409581	High_risk
TCGA-BP-4770-01A	329	1	2.692	3.45097	0.333452	4.08265	1.22593043528931	High_risk
TCGA-BP-4771-01A	162	1	4.31844	3.15212	3.56861	5.88916	1.37366277489009	High_risk
TCGA-BP-4774-01A	1885	0	3.8564	3.8663	1.69806	4.23832	1.46683691486281	High_risk
TCGA-BP-4775-01A	1843	0	4.64661	5.80964	1.48705	4.41124	1.56574955503304	High_risk
TCGA-BP-4789-01A	1489	0	4.01279	3.76219	0.636969	3.39599	1.18816866273337	High_risk
TCGA-BP-4799-01A	1133	1	4.53128	4.57174	0.41365	3.18453	1.18809055207464	High_risk
TCGA-BP-4804-01A	1459	0	3.77588	3.48467	2.06792	5.39418	1.17116001528507	High_risk
TCGA-BP-4960-01A	2172	0	4.16559	4.17537	1.84412	4.56754	1.38506848265032	High_risk
TCGA-BP-4962-01A	1785	0	4.06327	4.98496	0.943831	5.02486	1.10755470137595	High_risk
TCGA-BP-4964-01A	1862	0	4.95545	4.66936	1.46345	4.28524	1.15979740688286	High_risk
TCGA-BP-4968-01A	1746	0	3.16504	4.56442	1.85766	4.42702	2.07400040732095	High_risk
TCGA-BP-4969-01A	1794	0	4.74506	2.02622	1.31154	2.99409	0.937227506777807	High_risk
TCGA-BP-4971-01A	1487	0	4.05303	3.31597	3.11689	5.02251	1.63868277996202	High_risk
TCGA-BP-4973-01A	1384	0	5.42126	3.13575	1.85516	4.22157	0.857876644465427	High_risk
TCGA-BP-4974-01A	211	1	3.43037	3.4159	2.1918	4.51952	1.65769267373813	High_risk
TCGA-BP-4983-01A	1413	0	6.43121	5.7502	2.53919	5.6035	0.985007149878655	High_risk
TCGA-BP-4985-01A	952	1	3.35053	5.86994	0.70851	3.85019	2.02628037187459	High_risk
TCGA-BP-4989-01A	118	0	4.15152	2.54447	2.9144	5.21743	1.20655468696757	High_risk
TCGA-BP-4994-01A	1308	0	4.16926	3.93166	0.655414	3.36177	1.19525438191594	High_risk
TCGA-BP-5168-01A	1463	1	3.81492	4.38458	0.604077	4.33517	1.11390772816751	High_risk
TCGA-BP-5169-01A	193	0	4.14384	5.68273	2.57341	4.54888	2.4509953325613	High_risk
TCGA-BP-5178-01A	1912	1	3.52813	4.46981	1.0053	4.74866	1.26774843879135	High_risk
TCGA-BP-5191-01A	967	0	3.84801	3.24221	2.22344	5.26606	1.1881523430478	High_risk
TCGA-BP-5199-01A	1355	0	3.72058	4.7196	2.36509	5.07658	1.84301987141699	High_risk
TCGA-BP-5201-01A	951	0	4.79316	3.89499	1.79908	4.65777	1.05345465795015	High_risk
TCGA-CJ-4635-01A	1416	0	5.30807	3.28287	2.38953	4.57467	1.00027598879677	High_risk
TCGA-CJ-4638-01A	431	1	3.9952	4.51449	1.30419	2.87465	1.9973523024485	High_risk
TCGA-CJ-4639-01A	3229	0	4.18203	3.87386	2.06333	4.59114	1.38626142354961	High_risk
TCGA-CJ-4641-01A	1661	1	3.75037	3.46416	2.95698	5.73303	1.45581114337034	High_risk
TCGA-CJ-4869-01A	2554	0	4.63706	4.59259	2.18622	5.45253	1.18545449047536	High_risk
TCGA-CJ-4871-01A	2423	0	4.24527	4.2264	0.77131	4.14718	1.05948039972405	High_risk
TCGA-CJ-4872-01A	1435	0	4.32817	4.66561	1.63586	4.4435	1.40882292152228	High_risk
TCGA-CJ-4876-01A	1955	0	3.70016	4.08788	1.50383	3.08282	2.01609765268184	High_risk
TCGA-CJ-4881-01A	2014	0	3.78056	4.69428	1.88205	4.74966	1.66342092827312	High_risk
TCGA-CJ-4882-01A	1883	0	4.37981	7.06647	2.82389	5.32288	2.73302935975458	High_risk
TCGA-CJ-4886-01A	1952	0	4.09338	2.86004	1.45991	4.71808	0.909059498452246	High_risk
TCGA-CJ-4887-01A	932	1	3.85539	2.47718	2.1801	5.12472	1.03315395724722	High_risk
TCGA-CJ-4890-01A	3519	0	3.17974	3.27024	2.13848	6.14016	1.12317952357177	High_risk
TCGA-CJ-4900-01A	1714	1	3.40253	4.61015	2.18688	5.10492	1.84231037346452	High_risk
TCGA-CJ-4902-01A	1520	0	4.82119	4.23085	2.12004	4.9085	1.17209476401896	High_risk
TCGA-CJ-4912-01A	1657	0	4.7867	4.34252	1.52073	3.11826	1.55873037391861	High_risk
TCGA-CJ-4916-01A	1373	0	3.70407	2.36207	2.61221	5.34365	1.15255048774991	High_risk
TCGA-CJ-4920-01A	139	1	4.84588	4.03833	1.12289	4.56103	0.87181789378843	High_risk
TCGA-CJ-5677-01A	782	1	3.74623	4.15707	0.603395	4.97493	0.920564961508875	High_risk
TCGA-CJ-5678-01A	574	1	3.5085	4.10755	1.65688	4.9794	1.38997985425928	High_risk
TCGA-CJ-5679-01A	679	1	4.27931	5.23293	0.374276	2.8191	1.58474525984312	High_risk
TCGA-CJ-5681-01A	552	1	4.90854	3.05861	1.1607	3.84638	0.848685283153434	High_risk
TCGA-CJ-6027-01A	3615	1	5.1758	5.78854	1.76977	5.11992	1.23377499408386	High_risk
TCGA-CW-6097-01A	571	1	4.61492	4.16394	1.69385	5.77876	0.850351945140543	High_risk
TCGA-CZ-4857-01A	1432	1	4.27536	5.70986	1.44633	4.87066	1.49481466773646	High_risk
TCGA-CZ-4860-01A	206	1	5.52218	7.32177	0.433833	4.90486	1.03414142539953	High_risk
TCGA-CZ-4865-01A	166	1	3.60924	3.85671	1.02971	4.55645	1.15493003426948	High_risk
TCGA-CZ-5453-01A	2419	1	4.67049	4.77057	0.324728	3.19975	1.15072644284918	High_risk
TCGA-CZ-5456-01A	2422	0	5.5123	5.89765	1.10532	4.9378	0.960049188666934	High_risk
TCGA-CZ-5459-01A	1683	0	4.37825	6.66311	1.09638	3.7996	2.06421558048694	High_risk
TCGA-CZ-5460-01A	2873	0	5.06438	6.46139	1.78353	4.4071	1.76316356851892	High_risk
TCGA-CZ-5464-01A	2128	0	3.67894	4.74765	1.63385	5.11693	1.44977042777064	High_risk
TCGA-CZ-5465-01A	2564	1	5.46924	5.31962	0.488721	3.70172	0.957708919869156	High_risk
TCGA-CZ-5467-01A	73	1	4.5212	3.90034	0.489006	3.67647	0.93819363840333	High_risk
TCGA-CZ-5468-01A	59	1	4.47981	6.30403	0.840426	4.09664	1.58314622411262	High_risk
TCGA-CZ-5984-01A	2067	0	4.30384	3.75427	1.40967	4.92593	0.961945528197523	High_risk
TCGA-CZ-5987-01A	445	1	4.85823	4.27838	0.984526	4.64195	0.853724301548695	High_risk
TCGA-DV-5566-01A	1398	0	4.51694	3.85053	0.489153	3.98861	0.858814815988795	High_risk
TCGA-DV-5568-01A	370	0	3.58919	4.90176	1.1447	4.3174	1.59434367687418	High_risk
TCGA-DV-5576-01A	727	1	4.437	2.22704	0.185335	1.81514	0.982670905020466	High_risk
TCGA-DV-A4VX-01A	1626	1	3.5814	5.34188	1.14956	3.25727	2.29583138239085	High_risk
TCGA-DV-A4VZ-01A	365	0	2.84284	2.73763	0.647329	1.91414	1.95424470285563	High_risk
TCGA-G6-A5PC-01A	242	1	2.87839	3.68939	1.22787	3.42887	1.95271883487508	High_risk
TCGA-MM-A563-01A	591	0	3.72593	3.65347	2.58663	5.09919	1.58023159368836	High_risk
TCGA-MW-A4EC-01A	498	0	4.00181	3.95743	1.37351	3.31004	1.62749969360891	High_risk
