# Supplementary material for: Development and validation of prognostic and diagnostic models utilizing immune checkpoint-related genes in public datasets for clear cell renal cell carcinoma
Source: Front Genet. 2025 Mar 4;16:1521663. doi: 10.3389/fgene.2025.1521663 (PMC11913831; doi:10.3389/fgene.2025.1521663)
Supplement: Supplementary file 3 [file Table6.xlsx]

## Sheet: Sheet1
Supplementary Table 6 Analysis of differences in the proportion of high- and low-risk patients in subgroups with different clinical characteristics.
		TCGA KIRC train
	Total(N=149)	High risk(N=89)	Low risk(N=60)	P-value
Age(years)
<=65	94(63.1%)	55(61.8%)	39(65.0%)	0.823
>65	55(36.9%)	34(38.2%)	21(35.0%)
Grade
G2	55(36.9%)	26(29.2%)	29(48.3%)	0.00144
G3	71(47.7%)	42(47.2%)	29(48.3%)
G4	23(15.4%)	21(23.6%)	2 (3.3%)
Gender
female	54(36.2%)	31(34.8%)	23(38.3%)	0.793
male	95(63.8%)	58(65.2%)	37 (61.7%)
pathologic_M
MO	124 (83.2%)	69(77.5%)	55 (91.7%)	0.0412
M1	25(16.8%)	20(22.5%)	5(8.3%)
pathologic_N
NO	139(93.3%)	81(91.0%)	58(96.7%)	0.308
N1	10(6.7%)	8 (9.0%)	2 (3.3%)
pathologic_T
T1	64(43.0%)	29(32.6%)	35(58.3%)	0.00348
T2	22(14.8%)	12(13.5%)	10(16.7%)
T3	60(40.3%)	45(50.6%)	15(25.0%)
T4	3 (2.0%)	3 (3.4%)	0(0%)
Stage
stage i	60(40.3%)	27(30.3%)	33(55.0%)	0.00398
stage ii	18(12.1%)	9(10.1%)	9(15.0%)
stage iii	45(30.2%)	32(36.0%)	13 (21.7%)
stage iv	26(17.4%)	21(23.6%)	5(8.3%)
