# Supplementary material for: Development and validation of prognostic and diagnostic models utilizing immune checkpoint-related genes in public datasets for clear cell renal cell carcinoma
Source: Front Genet. 2025 Mar 4;16:1521663. doi: 10.3389/fgene.2025.1521663 (PMC11913831; doi:10.3389/fgene.2025.1521663)
Supplement: Supplementary file 5 [file Table4.xlsx]

## Sheet: test.risk
Supplementary Table 4 Data related to the risk model in the testing cohort
id	futime	fustat	EGFR	TRIB3	ZAP70	CD4	riskScore	risk
TCGA-CZ-5989-01A	1905	0	7.25047	0.978706	0.119894	3.6798	0.208580241348383	Low_risk
TCGA-CJ-4894-01A	841	1	7.30902	2.77077	1.87122	5.23647	0.362486261877018	Low_risk
TCGA-BP-4965-01A	1871	0	6.3778	2.99864	0.571917	4.68931	0.3660990800349	Low_risk
TCGA-BP-4998-01A	932	0	7.4346	3.08772	1.97702	5.27257	0.383747670316167	Low_risk
TCGA-B2-5639-01A	1003	1	5.91772	2.14252	0.970561	4.84053	0.384291561995549	Low_risk
TCGA-CZ-5985-01A	1997	0	6.93472	3.6772	1.23665	5.07701	0.408673446713631	Low_risk
TCGA-CW-5584-01A	164	1	5.85518	3.45055	0.516566	4.85217	0.438920214168474	Low_risk
TCGA-A3-3385-01A	1993	0	5.63295	1.70406	0.363481	3.43893	0.442086470835567	Low_risk
TCGA-B0-5712-01A	2722	0	5.86979	2.0571	0.521538	3.36224	0.478618195216225	Low_risk
TCGA-B8-5164-01A	26	0	4.99137	1.7354	1.8886	5.76597	0.49465492473512	Low_risk
TCGA-B4-5843-01A	11	0	5.44548	2.83984	0.305595	3.92756	0.511174694880372	Low_risk
TCGA-DV-5567-01A	2004	0	5.5144	1.86595	0.208568	2.8569	0.520144204484453	Low_risk
TCGA-BP-4803-01A	204	0	6.63974	4.25794	0.725118	4.23777	0.521705484167177	Low_risk
TCGA-CJ-4885-01A	3451	0	4.89596	2.02647	0.412838	3.82319	0.536854824568197	Low_risk
TCGA-B4-5377-01A	365	0	5.7175	3.13862	0.909375	4.4501	0.540996606867541	Low_risk
TCGA-CZ-4864-01A	1315	1	5.61728	2.4506	1.99849	5.38307	0.550107289740917	Low_risk
TCGA-CZ-4856-01A	18	0	4.88485	2.23254	1.16063	4.85152	0.557435412015118	Low_risk
TCGA-BP-4354-01A	1034	1	5.489	3.90645	1.58497	6.05838	0.56531714939031	Low_risk
TCGA-BP-4982-01A	1014	0	4.64064	1.57505	1.51505	4.93414	0.57513591931828	Low_risk
TCGA-B0-5120-01A	1169	0	5.7518	3.66103	1.02912	4.75705	0.575238211372542	Low_risk
TCGA-DV-5565-01A	1329	0	4.95664	2.40974	0.425754	3.76905	0.581927174916433	Low_risk
TCGA-CZ-5988-01A	693	0	6.15901	4.57733	0.567644	4.38947	0.582565634754741	Low_risk
TCGA-B8-5159-01A	722	0	4.92063	2.79161	0.582889	4.28921	0.588070112046246	Low_risk
TCGA-BP-4781-01A	2080	0	5.88638	4.78665	0.361544	4.54107	0.58975888000035	Low_risk
TCGA-BP-4760-01A	2361	0	4.86985	2.89731	0.24872	3.95845	0.592386485521703	Low_risk
TCGA-BP-4959-01A	2660	0	5.465	4.31808	0.79859	5.16897	0.595663616505662	Low_risk
TCGA-B0-5113-01A	1175	0	5.80698	2.96408	1.67157	4.83086	0.597611294594747	Low_risk
TCGA-CJ-6032-01A	3639	0	5.04059	2.39678	0.747569	3.98337	0.598446570424189	Low_risk
TCGA-A3-3331-01A	1257	0	5.39179	2.8299	1.40612	4.73601	0.611950095690111	Low_risk
TCGA-B4-5834-01A	38	0	4.40144	2.25764	0.555584	4.16748	0.622814204727657	Low_risk
TCGA-CJ-4907-01A	1499	0	4.79967	2.86402	0.789556	4.51829	0.625005071846231	Low_risk
TCGA-EU-5906-01A	206	0	4.59575	2.91475	0.66866	4.61181	0.627187530626942	Low_risk
TCGA-CJ-4903-01A	1560	0	5.64684	3.1159	1.44956	4.64129	0.628157368148033	Low_risk
TCGA-CJ-4874-01A	2283	0	4.72496	2.85009	1.05049	4.90813	0.62966123377301	Low_risk
TCGA-CZ-4866-01A	3267	0	5.53281	3.67518	0.693028	4.17959	0.634360810048544	Low_risk
TCGA-DV-5575-01A	1729	0	4.67251	2.89014	0.783924	4.61124	0.634974655558317	Low_risk
TCGA-BP-5173-01A	62	1	6.01355	4.23684	1.04577	4.55918	0.636756957090218	Low_risk
TCGA-B0-5096-01A	68	1	4.18426	3.57221	0.389671	5.16857	0.637945985788187	Low_risk
TCGA-BP-4330-01A	1888	0	6.55596	3.31871	2.70667	5.38342	0.642128596619359	Low_risk
TCGA-CJ-5675-01A	3936	0	4.24991	2.4046	1.59218	5.69308	0.645868834730946	Low_risk
TCGA-CZ-5457-01A	2754	0	5.09569	3.85088	0.461746	4.42169	0.647326119693857	Low_risk
TCGA-BP-4807-01A	211	0	4.98432	4.36393	0.561412	4.98813	0.66560777273415	Low_risk
TCGA-B8-4146-01B	511	0	4.85187	2.86246	0.263647	3.49223	0.668809643245607	Low_risk
TCGA-CZ-5470-01A	386	0	4.98991	2.89118	1.41117	4.88166	0.670215996333275	Low_risk
TCGA-BP-5174-01A	2257	0	4.30731	1.87896	0.614006	3.7434	0.671602590578611	Low_risk
TCGA-A3-A8CQ-01A	3	0	4.86259	1.75987	1.4896	4.18361	0.67343890395544	Low_risk
TCGA-EU-5905-01A	119	0	4.949	3.34729	0.689292	4.31024	0.675149765650681	Low_risk
TCGA-BP-4160-01A	2881	0	5.29571	4.41831	1.04191	5.18993	0.689036313435246	Low_risk
TCGA-BP-4162-01A	3074	0	4.78428	2.16588	1.78904	4.90601	0.689945776666345	Low_risk
TCGA-BP-5004-01A	1126	0	4.89226	2.72162	1.0308	4.22718	0.690614967700185	Low_risk
TCGA-BP-5194-01A	408	0	4.49579	2.90267	0.913937	4.62471	0.696912073770262	Low_risk
TCGA-EU-5907-01A	127	0	5.86491	4.88919	0.254088	3.84006	0.698433983418861	Low_risk
TCGA-B0-5701-01A	2461	0	5.21629	3.21291	1.01082	4.1825	0.70115125641038	Low_risk
TCGA-AK-3456-01A	1143	0	3.30598	1.86321	0.406703	4.38136	0.704175541532325	Low_risk
TCGA-BP-5192-01A	714	0	4.76066	2.47458	0.492442	3.3761	0.704555291885855	Low_risk
TCGA-A3-3307-01A	1436	0	5.01907	3.13661	1.22846	4.59084	0.707999741228005	Low_risk
TCGA-CJ-4868-01A	646	1	6.05451	4.62238	1.53494	5.05524	0.709346858837421	Low_risk
TCGA-CJ-5683-01A	1889	0	4.78279	2.53888	1.08012	4.15342	0.710492040962811	Low_risk
TCGA-CJ-5684-01A	2231	0	5.54427	3.94392	1.21142	4.56434	0.72256274335216	Low_risk
TCGA-BP-5195-01A	749	0	5.08054	4.29692	0.792392	4.78522	0.727256272893838	Low_risk
TCGA-CW-5591-01A	2271	0	4.02527	2.06225	0.407873	3.60405	0.730038079563701	Low_risk
TCGA-B8-5550-01A	1476	0	5.72758	5.29681	0.709443	4.71874	0.737374043698024	Low_risk
TCGA-B8-4620-01A	777	0	5.94043	5.20526	0.703472	4.36771	0.743314093489916	Low_risk
TCGA-A3-3363-01A	319	0	2.82308	1.18076	0.714884	4.52357	0.749751484942576	Low_risk
TCGA-BP-4975-01A	1433	0	5.25245	4.30414	0.639749	4.20259	0.764040479693553	Low_risk
TCGA-BP-4325-01A	2964	0	5.27823	2.67385	1.83208	4.38558	0.7723311259717	Low_risk
TCGA-DV-5573-01A	1130	0	4.42373	2.34858	1.90837	5.15696	0.775120282320353	Low_risk
TCGA-GK-A6C7-01A	61	0	4.34577	1.58457	1.42821	3.94827	0.781316637864011	Low_risk
TCGA-BP-4961-01A	1935	0	4.29457	2.9678	0.978752	4.53096	0.782714467029158	Low_risk
TCGA-BP-4801-01A	1124	0	4.37284	4.24856	0.956203	5.44108	0.786743132444635	Low_risk
TCGA-BP-5176-01A	1590	1	4.27282	2.6156	0.915179	4.14183	0.790843147957648	Low_risk
TCGA-CJ-4870-01A	1498	0	4.28033	3.04019	0.564987	3.95668	0.802542291990424	Low_risk
TCGA-CZ-5466-01A	685	0	5.40705	4.186	1.74977	5.21263	0.803712145826764	Low_risk
TCGA-AK-3428-01A	3728	0	4.49595	3.12842	0.37834	3.52686	0.805356180456737	Low_risk
TCGA-BP-4795-01A	620	0	3.54536	2.04801	1.10475	4.66491	0.805829135083895	Low_risk
TCGA-B8-A54E-01A	909	0	3.26439	0.659	0.762819	3.38265	0.806553731501232	Low_risk
TCGA-CJ-6031-01A	1906	0	4.82371	4.47345	1.224	5.36605	0.809905144779735	Low_risk
TCGA-BP-4987-01A	1124	0	5.60194	3.50978	1.76144	4.42213	0.811173175163461	Low_risk
TCGA-CW-6087-01A	41	1	4.13945	3.79573	2.03815	6.64461	0.812339626018748	Low_risk
TCGA-B0-5110-01A	2009	0	4.26074	2.61294	1.29363	4.49174	0.824735516150751	Low_risk
TCGA-B2-3924-01A	1092	0	4.93985	3.81011	1.77968	5.36132	0.825051287621907	Low_risk
TCGA-BP-4790-01A	1111	1	5.0839	4.20942	1.66636	5.3736	0.825732287017542	Low_risk
TCGA-BP-5183-01A	1291	0	5.04986	3.08672	1.81176	4.68674	0.825768964508075	Low_risk
TCGA-CJ-4895-01A	1200	1	5.32604	4.61837	1.24404	4.86581	0.827999252143913	Low_risk
TCGA-CJ-4904-01A	3302	0	4.51048	3.86827	0.714224	4.42333	0.834426495120284	Low_risk
TCGA-A3-3362-01A	1559	0	4.09885	2.30952	1.17324	4.20813	0.836381491633511	Low_risk
TCGA-B8-A54K-01A	469	0	4.79299	2.20881	0.625416	2.62323	0.836707465214706	Low_risk
TCGA-B0-5697-01A	2630	0	4.05148	3.33454	1.23022	5.16314	0.838882459695412	Low_risk
TCGA-B4-5378-01A	175	0	4.12584	2.57237	0.641613	3.66856	0.839955328437851	Low_risk
TCGA-A3-A6NJ-01A	468	0	4.82828	2.29542	2.29106	4.8209	0.847703148277365	Low_risk
TCGA-A3-3329-01A	1624	0	5.63072	3.99579	1.50759	4.25974	0.851266955664546	Low_risk
TCGA-AK-3450-01A	1508	0	4.33073	2.75267	0.564653	3.41909	0.854303506907996	Low_risk
TCGA-B0-4823-01A	454	1	4.83739	4.80127	0.826067	4.83731	0.863421864013561	Low_risk
TCGA-BP-4768-01A	400	0	5.56261	4.46572	0.831477	3.75842	0.864614755094114	Low_risk
TCGA-CW-5581-01A	2799	0	4.93526	3.98285	0.807613	4.01845	0.866984537598087	Low_risk
TCGA-BP-5007-01A	1140	0	4.84076	2.79751	1.36711	3.89227	0.868478257784772	Low_risk
TCGA-CJ-4636-01A	1924	0	4.66767	3.95645	1.43738	5.11473	0.870963966352314	Low_risk
TCGA-B0-4690-01A	43	1	5.94171	5.99941	1.6138	5.58726	0.874642825056323	Low_risk
TCGA-A3-3319-01A	1130	0	4.94996	4.59921	0.799167	4.40343	0.887369838822499	Low_risk
TCGA-CJ-5676-01A	4067	0	4.42971	4.02153	1.0394	4.81771	0.889969365247161	Low_risk
TCGA-AK-3434-01A	2087	0	5.02892	3.71365	1.30262	4.22602	0.895454057846207	Low_risk
TCGA-B0-4848-01A	883	1	5.22505	5.34997	0.93054	4.80974	0.904829921572181	Low_risk
TCGA-A3-3323-01A	1106	0	5.2388	4.10076	1.91269	5.06894	0.907473663411173	Low_risk
TCGA-CW-5590-01A	1075	1	5.54335	4.78514	1.30285	4.45552	0.912704420820433	Low_risk
TCGA-B4-5844-01A	7	0	4.93523	4.10636	0.654681	3.69012	0.918171266020309	Low_risk
TCGA-DV-A4W0-01A	2470	0	4.95432	3.51909	0.8197	3.39943	0.920250759251477	Low_risk
TCGA-A3-3380-01A	567	0	4.19401	2.97337	1.32034	4.44453	0.925032146226185	Low_risk
TCGA-CJ-4908-01A	1531	0	4.70632	3.56426	1.57516	4.68112	0.928866754230554	Low_risk
TCGA-B0-5710-01A	2430	0	3.84416	3.18232	0.941788	4.47891	0.930095077810833	Low_risk
TCGA-A3-3326-01A	1137	0	4.59158	2.9053	2.47946	5.45527	0.9332276198763	Low_risk
TCGA-BP-4977-01A	454	0	5.45992	4.30596	1.65786	4.46618	0.951264030694443	Low_risk
TCGA-CZ-5461-01A	330	1	4.7363	4.58996	0.969635	4.57977	0.95293705500165	Low_risk
TCGA-A3-3378-01A	630	0	5.02535	4.92594	1.7574	5.56649	0.9566766197132	Low_risk
TCGA-B0-4842-01A	1724	1	4.75172	5.26954	1.33369	5.56667	0.961777699466505	Low_risk
TCGA-BP-4329-01A	845	1	4.81022	4.10562	0.921339	4.00041	0.961887871054313	Low_risk
TCGA-CJ-6033-01A	224	1	4.65425	4.88861	0.555555	4.31947	0.96376630086739	Low_risk
TCGA-AK-3433-01A	3409	0	3.23481	1.18848	0.32292	2.54824	0.967142308056825	Low_risk
TCGA-BP-4169-01A	701	1	5.57458	5.02311	1.81569	5.01886	0.979823317086308	Low_risk
TCGA-CJ-4640-01A	3480	0	3.89384	3.94029	1.22464	5.16805	0.991593869896598	Low_risk
TCGA-BP-5190-01A	1011	0	3.67587	2.13418	0.902172	3.49311	0.994374146659876	Low_risk
TCGA-B0-4688-01A	101	1	4.42898	4.18197	0.793232	4.16642	0.999182319498409	Low_risk
TCGA-B8-4154-01A	1380	0	3.51865	2.18985	1.2377	4.10745	1.00776162400857	Low_risk
TCGA-B8-5546-01A	505	0	3.29636	1.50438	0.324314	2.54643	1.01589276284207	Low_risk
TCGA-CZ-4853-01A	774	0	4.85126	4.16305	1.14379	4.07712	1.01738390195166	Low_risk
TCGA-CW-6090-01A	2552	0	4.05788	5.09563	0.682202	5.08264	1.02377489486596	Low_risk
TCGA-T7-A92I-01A	356	0	4.18071	2.30374	1.08791	3.18807	1.02769096808957	Low_risk
TCGA-CZ-4859-01A	1787	0	4.35919	3.78624	0.504333	3.3923	1.03628332101232	Low_risk
TCGA-BP-4331-01A	2454	1	4.29177	3.16817	2.05663	4.99175	1.04596934295637	Low_risk
TCGA-A3-3308-01A	16	0	5.31202	5.20889	1.24717	4.44538	1.04685325975588	Low_risk
TCGA-BP-5177-01A	293	0	3.67366	2.45397	1.11896	3.83494	1.04906495667882	Low_risk
TCGA-BP-5196-01A	1018	0	5.01792	4.04103	1.63065	4.28747	1.05763761137466	Low_risk
TCGA-AK-3436-01A	3331	0	4.35321	4.0677	0.743177	3.86455	1.05824092881959	Low_risk
TCGA-B8-4153-01B	762	0	4.65064	3.79972	0.862673	3.4521	1.0640994005031	Low_risk
TCGA-BP-5000-01A	563	0	3.93013	3.06467	1.58268	4.59997	1.06696983189082	Low_risk
TCGA-B0-4824-01A	1657	1	4.88575	3.32785	2.47344	4.93708	1.06739032476857	Low_risk
TCGA-CZ-5452-01A	1789	0	4.59702	3.13891	2.56146	5.21135	1.06994083891799	Low_risk
TCGA-BP-4995-01A	1371	0	4.42899	4.28448	0.760828	3.88741	1.0837286111917	Low_risk
TCGA-B0-4694-01A	106	1	4.84217	5.70084	1.53459	5.54671	1.10309168725257	Low_risk
TCGA-BP-4993-01A	177	0	3.97683	3.62156	1.14512	4.28153	1.10543608493197	Low_risk
TCGA-AK-3429-01A	3328	0	4.17259	3.88928	1.37574	4.57802	1.10876125035397	Low_risk
TCGA-B0-5690-01A	3392	0	4.73246	4.16014	1.37938	4.12669	1.12443507224616	Low_risk
TCGA-CJ-4878-01A	2186	0	4.42524	3.34165	0.773236	2.96268	1.1328286041255	Low_risk
TCGA-BP-4345-01A	1516	0	3.24374	3.30122	1.54673	5.27254	1.13293161787822	Low_risk
TCGA-3Z-A93Z-01A	385	0	5.88642	5.12784	1.37264	3.57921	1.13792256380331	Low_risk
TCGA-B0-4836-01A	1238	1	4.91526	4.60739	1.55715	4.41751	1.15582266760141	Low_risk
TCGA-A3-A6NL-01A	689	0	3.98919	3.02533	2.08332	4.85075	1.15671631713665	Low_risk
TCGA-BP-4159-01A	2601	1	3.59483	3.49252	0.837818	3.92763	1.18211107944168	Low_risk
TCGA-BP-5006-01A	840	0	3.75526	3.44724	1.02782	3.93172	1.19220735914957	Low_risk
TCGA-BP-4161-01A	2746	0	4.51364	3.90793	2.35811	5.19911	1.20353180739978	Low_risk
TCGA-CZ-4854-01A	1404	1	5.49837	5.36791	1.52601	4.18191	1.20616166759921	Low_risk
TCGA-A3-3349-01A	1385	0	3.65207	3.44365	1.70364	4.79892	1.2367269192509	Low_risk
TCGA-CJ-4637-01A	2227	1	4.47269	3.96921	2.95209	5.95694	1.24349938784663	Low_risk
TCGA-B0-5097-01A	665	0	4.1742	5.82811	1.01961	5.22741	1.24628740726978	Low_risk
TCGA-B0-5088-01A	563	1	3.50875	2.93063	2.38611	5.41453	1.24706442009923	Low_risk
TCGA-CZ-4858-01A	2105	1	5.6245	5.94265	1.89785	4.8189	1.26511386307781	Low_risk
TCGA-BP-4777-01A	1731	0	3.89196	3.33171	2.21296	5.01205	1.27070703400232	Low_risk
TCGA-AK-3443-01A	1423	0	2.78592	0.211613	0.040511	0.783913	1.27527380242565	Low_risk
TCGA-A3-3335-01A	1886	0	5.86085	6.73229	0.946561	3.89228	1.2790594311906	Low_risk
TCGA-BP-4758-01A	2208	0	2.64026	2.49547	1.73677	5.05467	1.28080815189536	Low_risk
TCGA-B8-A7U6-01A	495	0	4.23223	3.90319	1.68662	4.31638	1.29811806843122	Low_risk
TCGA-BP-5009-01A	1092	1	4.42451	5.11733	1.5501	4.86352	1.31478793161847	Low_risk
TCGA-B0-5707-01A	3744	0	3.3289	4.28901	0.428876	3.80164	1.35201129298631	Low_risk
TCGA-CJ-4873-01A	1776	0	3.38263	3.43836	2.13924	5.27589	1.3683798671287	Low_risk
TCGA-B8-A54I-01A	150	0	3.67707	4.26505	1.7724	5.07248	1.39071633504361	Low_risk
TCGA-G6-A8L6-01A	313	1	3.91109	3.58843	1.78794	4.24927	1.40150477817753	Low_risk
TCGA-CJ-4901-01A	1450	0	6.0957	5.9951	3.12295	5.55156	1.40662460120201	Low_risk
TCGA-B0-5121-01A	1485	0	3.87321	4.45118	1.29161	4.28354	1.4203707640103	Low_risk
TCGA-B0-4844-01A	313	1	4.20906	4.32769	1.22803	3.68463	1.43484109543148	High_risk
TCGA-BP-4349-01A	372	0	3.94003	3.37596	1.86834	4.05216	1.43692103546705	High_risk
TCGA-B0-5107-01A	927	1	3.05003	3.57933	1.61601	4.84127	1.44818379367497	High_risk
TCGA-BP-4165-01A	3037	0	3.29955	2.18409	2.14978	4.08458	1.46629469821113	High_risk
TCGA-BP-4981-01A	1097	1	3.42281	3.34089	1.57149	4.04107	1.49739066034796	High_risk
TCGA-CJ-4892-01A	1521	0	3.54248	2.98596	2.30914	4.58444	1.5032404863231	High_risk
TCGA-B0-4693-01A	77	1	5.02455	5.23141	1.96913	4.31251	1.50624344256746	High_risk
TCGA-B0-5081-01A	362	1	4.11468	3.83093	3.17713	5.66586	1.55331619565141	High_risk
TCGA-B0-4696-01A	866	1	1.57929	3.33917	1.08805	5.25516	1.57162103426337	High_risk
TCGA-B0-4712-01A	1337	1	4.23406	6.18334	1.09258	4.61077	1.58157602577175	High_risk
TCGA-BP-4776-01A	411	0	3.41058	3.15403	1.71831	3.75907	1.63176523603536	High_risk
TCGA-CJ-4642-01B	3205	0	2.19225	4.06163	0.625941	4.28743	1.67974362161176	High_risk
TCGA-B0-4845-01A	1986	1	4.23274	4.37227	1.46331	3.36741	1.68843795205957	High_risk
TCGA-A3-A8OV-01A	340	0	4.00691	4.96645	1.3564	3.86168	1.73205034970813	High_risk
TCGA-B0-4701-01A	238	1	4.75325	4.91725	2.43585	4.41686	1.73729657506239	High_risk
TCGA-BP-5001-01A	1177	0	3.46335	1.77071	2.59219	3.4219	1.76577621884792	High_risk
TCGA-CJ-4875-01A	3554	1	4.15707	3.7484	2.1707	3.66926	1.78270580900666	High_risk
TCGA-B0-4706-01A	65	1	3.94918	4.01431	2.30823	4.27835	1.79296550298696	High_risk
TCGA-BP-4761-01A	182	0	3.69313	6.03987	0.918557	4.35437	1.79981441529289	High_risk
TCGA-B0-4814-01A	168	1	4.71386	5.99098	1.27582	3.65036	1.8020409687839	High_risk
TCGA-AK-3451-01A	2868	0	3.12943	4.52498	0.628298	3.29428	1.82817815868847	High_risk
TCGA-B0-4847-01A	793	1	3.06644	2.54788	3.0385	4.95561	1.82844517372207	High_risk
TCGA-MM-A84U-01A	700	0	3.27627	3.90084	1.72886	4.02388	1.85716086220485	High_risk
TCGA-AK-3458-01A	1168	0	3.92391	4.33821	1.45045	3.16267	1.91866218989703	High_risk
TCGA-AK-3453-01A	2531	0	3.00966	2.75591	3.0071	4.92139	1.93633349674199	High_risk
TCGA-CJ-4888-01A	1567	1	3.87454	5.36103	2.518	5.40856	1.95142787790998	High_risk
TCGA-B0-4811-01A	1417	1	4.0557	4.30307	1.73152	3.27967	1.95902408449602	High_risk
TCGA-G6-A8L8-01A	1091	1	4.00227	3.77266	1.70936	2.87274	1.96054948666617	High_risk
TCGA-BP-5010-01A	878	1	3.09154	3.4517	1.63358	3.25599	2.09757916327334	High_risk
TCGA-CJ-4891-01A	819	1	2.69704	4.98731	1.10461	4.1099	2.17144998602765	High_risk
TCGA-BP-5185-01A	1132	0	2.63928	4.55979	0.621561	3.09275	2.22092555167593	High_risk
TCGA-B0-4713-01A	202	1	3.7239	4.72749	1.72796	3.47346	2.23424830863666	High_risk
TCGA-MM-A564-01A	607	0	3.67053	3.72131	1.66003	2.53004	2.28564898033723	High_risk
TCGA-CZ-5469-01A	946	1	3.04011	5.88713	0.57155	3.54196	2.29203786848095	High_risk
TCGA-BP-4992-01A	501	0	4.21734	3.44366	3.71423	4.1949	2.42620347483835	High_risk
TCGA-BP-5175-01A	932	0	2.92167	5.76093	0.911863	3.76939	2.44488297112511	High_risk
TCGA-B0-4819-01A	183	1	3.30186	4.03462	3.67472	4.75089	3.0437	High_risk
TCGA-B0-4691-01A	139	1	3.42162	5.95062	2.08196	3.96536	3.12108151276019	High_risk
TCGA-BP-4352-01A	344	1	3.01308	5.61604	0.661077	2.18965	3.17279631301509	High_risk
TCGA-B0-5702-01A	2172	0	2.93445	4.7963	1.20275	2.2953	3.1991263308015	High_risk
TCGA-G6-A8L7-01A	2133	0	4.35537	6.49702	2.01886	2.45963	3.85423172427624	High_risk
TCGA-AK-3427-01A	3583	0	2.44177	5.8371	0.0851322	1.26587	4.06256199802027	High_risk
TCGA-AK-3440-01A	2865	0	0.444699	4.41818	0.107455	1.82745	4.64582487158574	High_risk
