# Supplementary material for: Development and validation of prognostic and diagnostic models utilizing immune checkpoint-related genes in public datasets for clear cell renal cell carcinoma
Source: Front Genet. 2025 Mar 4;16:1521663. doi: 10.3389/fgene.2025.1521663 (PMC11913831; doi:10.3389/fgene.2025.1521663)
Supplement: Supplementary file 6 [file Table5.xlsx]

## Sheet: ICGC.risk
Supplementary Table 5 Data related to the risk model in the external validation cohort.
id	futime	fustat	EGFR	TRIB3	ZAP70	CD4	riskScore	risk
DO46827	782	1	3.87541	2.73555	0.542192	4.04021	0.820515646708903	Low_risk
DO46830	2044	0	3.45999	2.46137	1.24807	4.83123	0.905137763356783	Low_risk
DO46838	2189	0	5.52623	3.94232	1.34385	4.4696	0.777768492348062	Low_risk
DO46847	2062	0	3.02725	1.55247	2.05785	4.92266	1.0880591925022	Low_risk
DO46853	2112	0	3.6916	2.39328	0.673817	3.33179	1.00752085918678	Low_risk
DO46859	1586	1	4.46619	4.40791	0.750445	3.87367	1.1002351700325	Low_risk
DO46862	1636	0	3.88232	1.45198	1.77744	4.72726	0.799949332014132	Low_risk
DO46905	232	0	3.56343	2.88715	1.78944	4.80166	1.16207033843272	Low_risk
DO46933	1170	0	5.04563	2.67325	2.05815	4.97215	0.766955849199988	Low_risk
DO46945	1922	0	5.41944	2.12447	1.36979	3.71307	0.671751494476758	Low_risk
DO46953	1852	0	4.55793	2.7616	1.18033	4.19736	0.811169534728806	Low_risk
DO46957	2156	0	4.00631	2.70711	0.920613	3.55133	1.01156843662894	Low_risk
DO46961	1824	0	5.26092	4.20916	1.16379	4.11134	0.913178043467877	Low_risk
DO46965	1658	0	4.15318	3.81558	1.172	4.23551	1.11797926785939	Low_risk
DO46973	2160	0	4.52442	3.66899	1.78146	5.14871	0.951544394482368	Low_risk
DO46980	1029	1	3.70137	3.05521	0.777794	3.8382	1.04997565466562	Low_risk
DO46984	1957	0	3.60466	2.25464	1.23534	4.54568	0.891154747429795	Low_risk
DO47000	2121	0	3.94365	3.35363	1.7831	5.15434	1.04914482608899	Low_risk
DO47020	1923	1	5.06505	2.89637	1.47238	3.91628	0.856997588221468	Low_risk
DO47024	2271	0	5.6736	2.20722	1.74571	4.96207	0.525896206780916	Low_risk
DO47028	2128	0	4.18073	3.87385	1.20383	4.78893	0.986102530393451	Low_risk
DO47032	1882	1	4.54474	3.97686	0.874646	4.19314	0.94612574923908	Low_risk
DO47036	1959	0	5.15332	3.0694	0.675153	3.43209	0.748309065878923	Low_risk
DO47040	2012	0	4.66129	2.76307	1.53946	4.60651	0.801996627475643	Low_risk
DO47044	731	0	4.84432	2.15715	0.809779	4.1083	0.595433689950121	Low_risk
DO47048	1932	0	4.56351	2.3377	1.19133	3.65249	0.854897239070144	Low_risk
DO47076	1866	0	4.00864	2.16563	1.1739	3.74158	0.937704034537844	Low_risk
DO47080	1864	0	3.06101	1.69416	1.44881	3.89557	1.17263019011666	Low_risk
DO47108	1028	1	5.0639	2.50468	0.919722	2.98652	0.83020340844826	Low_risk
DO47144	2102	0	4.33164	2.22561	0.896894	4.02391	0.734528995006398	Low_risk
DO47159	1402	1	4.79831	2.02189	2.02851	4.42246	0.8177736143728	Low_risk
DO47177	2021	0	5.90118	6.40603	0.933055	4.19602	1.0889473212338	Low_risk
DO47180	51	0	5.72826	3.97364	0.68918	4.15304	0.642176110827662	Low_risk
DO47183	174	1	3.58483	2.73594	0.908328	4.00513	1.01723760036589	Low_risk
DO47198	1580	0	4.98457	2.7268	1.76379	4.31347	0.844368393170214	Low_risk
DO47204	1743	0	3.86806	2.36062	1.11238	4.4936	0.822033685682049	Low_risk
DO47213	1922	0	5.01073	4.02098	0.660179	3.2073	1.00009227645848	Low_risk
DO47216	1926	0	4.91967	3.74241	1.94637	4.15004	1.17757271422479	Low_risk
DO47222	1566	0	4.73161	2.54797	1.26973	4.02621	0.795329411139294	Low_risk
DO47228	1010	1	3.88026	1.87259	1.10536	3.86112	0.867188163892819	Low_risk
DO46828	564	1	5.77445	4.90641	0.640733	1.82882	1.36614334909815	High_risk
DO46832	2	1	3.04344	3.42627	2.23035	4.03569	2.12301926774808	High_risk
DO46834	978	1	1.96321	0.48481	0.370948	2.45326	1.24600235382587	High_risk
DO46841	1254	1	4.17921	3.43744	1.37404	3.79607	1.22825246552992	High_risk
DO46844	2097	0	2.88096	1.92614	0.976213	2.69171	1.49828126817054	High_risk
DO46850	114	1	3.9388	5.27363	0.505701	3.67496	1.48003150627348	High_risk
DO46856	2042	0	4.10976	4.45218	1.1715	3.87762	1.41455630050168	High_risk
DO46865	2058	0	2.45092	1.93861	1.57657	3.95023	1.50936919373973	High_risk
DO46873	1539	1	4.95651	5.36089	0.84504	2.93478	1.53045997294858	High_risk
DO46877	1576	0	0.782769	1.36802	1.56493	2.30096	3.25249370180842	High_risk
DO46889	997	1	4.09769	4.04226	1.52833	3.34099	1.68554577973124	High_risk
DO46893	146	1	3.30705	4.00689	1.88026	3.56251	2.22737168306097	High_risk
DO46909	981	0	3.35687	4.00506	1.13197	3.13727	1.89896113640783	High_risk
DO46913	1787	0	5.26452	5.91625	1.04101	4.20663	1.21786363816512	High_risk
DO46917	2104	0	3.47177	6.18656	0.734411	3.81522	2.12842657029878	High_risk
DO46925	2126	0	2.99411	3.1959	1.65115	4.46613	1.5123055664971	High_risk
DO46941	654	0	4.17765	5.155	1.698	4.50246	1.63720621939148	High_risk
DO46949	474	1	1.71001	6.47155	0.940553	4.6867	3.19163572375079	High_risk
DO46969	1813	0	3.14504	4.15682	1.54758	4.85191	1.54899575087216	High_risk
DO46988	1130	1	4.32544	2.59687	1.30501	2.84544	1.23099507169799	High_risk
DO46992	1842	0	3.45292	2.57961	1.1251	3.62943	1.21003144278052	High_risk
DO46996	1860	1	3.86263	4.00528	1.15351	4.38137	1.20887708509369	High_risk
DO47004	221	1	3.82034	2.87444	1.68491	4.10037	1.24336582481964	High_risk
DO47008	1638	0	4.23351	3.93938	1.67487	4.58601	1.21603200490366	High_risk
DO47012	415	1	2.33267	5.25127	1.16477	3.14929	3.31205155781522	High_risk
DO47016	1976	0	4.585	4.97627	1.72146	4.5297	1.40749101672521	High_risk
DO47056	2104	0	2.76816	2.61114	2.90329	4.82221	1.99176053940566	High_risk
DO47068	1685	1	3.94964	4.90286	1.22194	3.08104	2.02410064290462	High_risk
DO47072	789	1	4.27973	4.55541	1.38072	2.97398	1.8600568999509	High_risk
DO47084	74	1	3.51168	2.85658	1.64778	4.50422	1.20457337140954	High_risk
DO47096	2060	0	4.83145	4.70757	1.11147	2.22938	1.81210478312435	High_risk
DO47100	1774	0	4.01797	5.0155	0.967133	4.55868	1.2809729344057	High_risk
DO47120	1999	0	4.8891	5.26598	1.04774	3.3569	1.47138	High_risk
DO47128	2264	0	4.32686	4.7231	1.08018	4.23355	1.24664625479926	High_risk
DO47132	2143	0	4.36692	5.74445	1.4329	3.98698	1.82814676835061	High_risk
DO47140	1936	0	3.26494	4.37601	0.960859	3.12655	1.99210914248701	High_risk
DO47156	1932	0	3.49418	2.38856	1.55518	3.56695	1.3507250879112	High_risk
DO47162	1489	0	4.07179	4.27336	1.32692	3.60738	1.55521936903272	High_risk
DO47168	1980	0	4.75328	4.36847	1.33679	2.54277	1.72065050938552	High_risk
DO47171	474	1	2.96624	4.28345	1.07237	4.77625	1.45195474302809	High_risk
DO47174	1508	1	4.76556	5.82525	1.59076	3.45071	2.00798745492393	High_risk
DO47186	652	1	3.71276	2.60783	1.58433	3.99226	1.20473641086697	High_risk
DO47189	1482	1	3.80227	2.68955	0.511321	1.30706	1.64419343341804	High_risk
DO47192	1392	1	1.26099	3.45958	0.487273	2.12321	3.18852138232807	High_risk
DO47195	1881	0	3.06789	3.02326	1.87689	4.27946	1.61722944757143	High_risk
DO47201	1766	0	2.90641	1.61717	2.19704	4.70311	1.26469606208208	High_risk
DO47207	1537	0	3.77307	4.98836	1.19201	3.90127	1.74062389531645	High_risk
DO47210	1498	0	3.57874	2.90427	2.04996	3.99033	1.55845338485521	High_risk
DO47219	1822	0	2.6549	4.25141	2.32784	4.24395	2.75684719411967	High_risk
DO47225	1723	0	4.60014	2.56248	1.21313	2.12846	1.31543241992156	High_risk
DO47231	1619	0	3.19568	3.23858	2.19698	4.27551	1.81960541472761	High_risk
