# Supplementary material for: Development and validation of prognostic and diagnostic models utilizing immune checkpoint-related genes in public datasets for clear cell renal cell carcinoma
Source: Front Genet. 2025 Mar 4;16:1521663. doi: 10.3389/fgene.2025.1521663 (PMC11913831; doi:10.3389/fgene.2025.1521663)
Supplement: Supplementary file 7 [file Table7.xlsx]

## Sheet: Sheet1
Supplementary Table 7 Results of GO annotation of 20 high- and low-risk group differential genes
ONTOLOGY	ID	Description	BgRatio	pvalue	p.adjust	qvalue	geneID	Count
BP	GO:0015711	organic anion transport	354/18723	5.10685e-08	3.54415e-05	2.31152e-05	SLC16A12/SLC3A1/LRP2/SLCO4C1/ACE2/SLC5A8/SLC22A2	7
BP	GO:0098656	anion transmembrane transport	245/18723	1.56983e-07	5.02421e-05	3.27683e-05	SLC16A12/SLC3A1/LRP2/ACE2/SLC5A8/SLC22A2	6
BP	GO:0003018	vascular process in circulatory system	263/18723	2.38442e-07	5.02421e-05	3.27683e-05	NPR3/SLC16A12/LRP2/ACE2/SLC22A2/SLC5A1	6
BP	GO:0046942	carboxylic acid transport	273/18723	2.96985e-07	5.02421e-05	3.27683e-05	SLC16A12/SLC3A1/LRP2/ACE2/SLC5A8/SLC22A2	6
BP	GO:1905039	carboxylic acid transmembrane transport	149/18723	4.20173e-07	5.02421e-05	3.27683e-05	SLC3A1/LRP2/ACE2/SLC5A8/SLC22A2	5
BP	GO:1903825	organic acid transmembrane transport	150/18723	4.3437e-07	5.02421e-05	3.27683e-05	SLC3A1/LRP2/ACE2/SLC5A8/SLC22A2	5
BP	GO:0150104	transport across blood-brain barrier	87/18723	1.99056e-06	0.00018078	0.000117906	SLC16A12/LRP2/SLC22A2/SLC5A1	4
BP	GO:0010232	vascular transport	88/18723	2.08392e-06	0.00018078	0.000117906	SLC16A12/LRP2/SLC22A2/SLC5A1	4
BP	GO:0072337	modified amino acid transport	32/18723	5.06875e-06	0.000390857	0.000254919	SLC16A12/SLC3A1/LRP2	3
BP	GO:0015849	organic acid transport	303/18723	1.36399e-05	0.00094661	0.000617386	SLC3A1/LRP2/ACE2/SLC5A8/SLC22A2	5
BP	GO:0098739	import across plasma membrane	177/18723	3.32309e-05	0.00209657	0.0013674	LRP2/ACE2/SLC22A2/SLC5A1	4
BP	GO:1902475	L-alpha-amino acid transmembrane transport	65/18723	4.36454e-05	0.00252416	0.00164627	SLC3A1/ACE2/SLC22A2	3
BP	GO:0015807	L-amino acid transport	69/18723	5.221e-05	0.00278721	0.00181784	SLC3A1/ACE2/SLC22A2	3
BP	GO:0098657	import into cell	227/18723	8.75256e-05	0.00433877	0.00282978	LRP2/ACE2/SLC22A2/SLC5A1	4
BP	GO:1990822	basic amino acid transmembrane transport	15/18723	0.000112882	0.00522269	0.00340627	SLC3A1/SLC22A2	2
BP	GO:0003333	amino acid transmembrane transport	98/18723	0.000148597	0.00644541	0.00420374	SLC3A1/ACE2/SLC22A2	3
BP	GO:1901890	positive regulation of cell junction assembly	104/18723	0.00017719	0.00706979	0.00461097	FLRT3/KDR/ACE2	3
BP	GO:0015802	basic amino acid transport	19/18723	0.000183366	0.00706979	0.00461097	SLC3A1/SLC22A2	2
BP	GO:0006865	amino acid transport	143/18723	0.000452143	0.0165151	0.0107713	SLC3A1/ACE2/SLC22A2	3
BP	GO:0089718	amino acid import across plasma membrane	44/18723	0.0009983	0.0345038	0.0225036	ACE2/SLC22A2	2
BP	GO:0051180	vitamin transport	45/18723	0.00104406	0.0345038	0.0225036	LRP2/CUBN	2
BP	GO:0015804	neutral amino acid transport	48/18723	0.00118732	0.0351797	0.0229444	SLC3A1/ACE2	2
BP	GO:0042304	regulation of fatty acid biosynthetic process	49/18723	0.00123705	0.0351797	0.0229444	TRIB3/PDK4	2
BP	GO:0032869	cellular response to insulin stimulus	203/18723	0.00124949	0.0351797	0.0229444	TRIB3/KL/PDK4	3
BP	GO:1901888	regulation of cell junction assembly	204/18723	0.00126728	0.0351797	0.0229444	FLRT3/KDR/ACE2	3
BP	GO:0043090	amino acid import	52/18723	0.00139216	0.03716	0.024236	ACE2/SLC22A2	2
CC	GO:0016324	apical plasma membrane	367/19550	1.47896e-09	9.38269e-08	5.77396e-08	KL/SLC3A1/LRP2/CUBN/ACE2/SLC5A8/SLC22A2/SLC5A1	8
CC	GO:0031526	brush border membrane	58/19550	2.88698e-09	9.38269e-08	5.77396e-08	SLC3A1/LRP2/CUBN/ACE2/SLC5A1	5
CC	GO:0045177	apical part of cell	435/19550	5.6158e-09	1.21676e-07	7.48773e-08	KL/SLC3A1/LRP2/CUBN/ACE2/SLC5A8/SLC22A2/SLC5A1	8
CC	GO:0005903	brush border	106/19550	6.19156e-08	1.00613e-06	6.19156e-07	SLC3A1/LRP2/CUBN/ACE2/SLC5A1	5
CC	GO:0098862	cluster of actin-based cell projections	161/19550	4.99348e-07	6.49152e-06	3.99478e-06	SLC3A1/LRP2/CUBN/ACE2/SLC5A1	5
CC	GO:0031253	cell projection membrane	346/19550	2.10162e-05	0.000227676	0.000140108	SLC3A1/LRP2/CUBN/ACE2/SLC5A1	5
CC	GO:0030139	endocytic vesicle	336/19550	0.000333989	0.00310133	0.00190851	LRP2/CUBN/ACE2/SAA1	4
CC	GO:0005774	vacuolar membrane	444/19550	0.000952605	0.00773992	0.00476303	SLC3A1/LRP2/SLCO4C1/CUBN	4
CC	GO:0005905	clathrin-coated pit	70/19550	0.00230313	0.0166337	0.0102361	LRP2/CUBN	2
CC	GO:0043679	axon terminus	122/19550	0.00681868	0.0391524	0.0240938	FLRT3/SCGN	2
CC	GO:0005765	lysosomal membrane	395/19550	0.00722813	0.0391524	0.0240938	LRP2/SLCO4C1/CUBN	3
CC	GO:0098852	lytic vacuole membrane	395/19550	0.00722813	0.0391524	0.0240938	LRP2/SLCO4C1/CUBN	3
CC	GO:0044306	neuron projection terminus	141/19550	0.00901283	0.0450641	0.0277318	FLRT3/SCGN	2
MF	GO:0008514	organic anion transmembrane transporter activity	185/18368	1.34648e-06	0.00014542	6.80328e-05	SLC16A12/SLC3A1/SLCO4C1/SLC5A8/SLC22A2	5
MF	GO:0008509	anion transmembrane transporter activity	314/18368	1.77567e-05	0.000716824	0.000335356	SLC16A12/SLC3A1/SLCO4C1/SLC5A8/SLC22A2	5
MF	GO:0046943	carboxylic acid transmembrane transporter activity	163/18368	2.59196e-05	0.000716824	0.000335356	SLC16A12/SLC3A1/SLC5A8/SLC22A2	4
MF	GO:0005342	organic acid transmembrane transporter activity	164/18368	2.6549e-05	0.000716824	0.000335356	SLC16A12/SLC3A1/SLC5A8/SLC22A2	4
MF	GO:0022804	active transmembrane transporter activity	406/18368	6.06793e-05	0.00131067	0.00061318	SLC16A12/SLCO4C1/SLC5A8/SLC22A2/SLC5A1	5
MF	GO:0015926	glucosidase activity	14/18368	0.0001017	0.0018024	0.000843229	KL/GBA3	2
MF	GO:0015291	secondary active transmembrane transporter activity	240/18368	0.000116822	0.0018024	0.000843229	SLC16A12/SLCO4C1/SLC5A8/SLC5A1	4
MF	GO:0015174	basic amino acid transmembrane transporter activity	17/18368	0.000151693	0.00204786	0.000958062	SLC3A1/SLC22A2	2
MF	GO:0072349	modified amino acid transmembrane transporter activity	22/18368	0.000256815	0.00308178	0.00144177	SLC16A12/SLC3A1	2
MF	GO:0005104	fibroblast growth factor receptor binding	25/18368	0.000332873	0.00359503	0.00168189	FLRT3/KL	2
MF	GO:0019838	growth factor binding	141/18368	0.000458711	0.00439038	0.00205398	KL/KDR/LRP2	3
MF	GO:0015293	symporter activity	144/18368	0.00048782	0.00439038	0.00205398	SLC16A12/SLC5A8/SLC5A1	3
MF	GO:1901505	carbohydrate derivative transmembrane transporter activity	53/18368	0.00150131	0.0115816	0.00541827	SLC22A2/SLC5A1	2
MF	GO:1901618	organic hydroxy compound transmembrane transporter activity	53/18368	0.00150131	0.0115816	0.00541827	SLC5A8/SLC5A1	2
MF	GO:0008028	monocarboxylic acid transmembrane transporter activity	58/18368	0.00179506	0.0129244	0.00604651	SLC16A12/SLC5A8	2
MF	GO:0015179	L-amino acid transmembrane transporter activity	61/18368	0.00198339	0.0133879	0.00626333	SLC3A1/SLC22A2	2
MF	GO:0015370	solute:sodium symporter activity	73/18368	0.00282608	0.0161401	0.00755092	SLC5A8/SLC5A1	2
MF	GO:0022853	active ion transmembrane transporter activity	267/18368	0.00288299	0.0161401	0.00755092	SLCO4C1/SLC5A8/SLC5A1	3
MF	GO:0001618	virus receptor activity	76/18368	0.00305883	0.0161401	0.00755092	ACE2/HAVCR1	2
MF	GO:0038024	cargo receptor activity	77/18368	0.00313835	0.0161401	0.00755092	LRP2/CUBN	2
MF	GO:0140272	exogenous protein binding	77/18368	0.00313835	0.0161401	0.00755092	ACE2/HAVCR1	2
MF	GO:0015171	amino acid transmembrane transporter activity	84/18368	0.00372198	0.0182715	0.00854809	SLC3A1/SLC22A2	2
MF	GO:0042562	hormone binding	86/18368	0.00389734	0.0183006	0.00856166	NPR3/LRP2	2
MF	GO:0004553	hydrolase activity, hydrolyzing O-glycosyl compounds	94/18368	0.0046366	0.0208647	0.00976126	KL/GBA3	2
MF	GO:0015294	solute:cation symporter activity	104/18368	0.00564459	0.0243846	0.011408	SLC5A8/SLC5A1	2
MF	GO:0070851	growth factor receptor binding	141/18368	0.0101545	0.0402151	0.0188141	FLRT3/KL	2
MF	GO:0016798	hydrolase activity, acting on glycosyl bonds	144/18368	0.0105722	0.0402151	0.0188141	KL/GBA3	2
MF	GO:0031419	cobalamin binding	10/18368	0.0108379	0.0402151	0.0188141	CUBN	1
MF	GO:0019842	vitamin binding	148/18368	0.0111408	0.0402151	0.0188141	KL/CUBN	2
MF	GO:0015081	sodium ion transmembrane transporter activity	152/18368	0.0117228	0.0402151	0.0188141	SLC5A8/SLC5A1	2
MF	GO:0031434	mitogen-activated protein kinase kinase binding	11/18368	0.0119156	0.0402151	0.0188141	TRIB3	1
MF	GO:0140161	monocarboxylate:sodium symporter activity	11/18368	0.0119156	0.0402151	0.0188141	SLC5A8	1
MF	GO:0015166	polyol transmembrane transporter activity	12/18368	0.0129921	0.0422025	0.0197439	SLC5A1	1
MF	GO:0015355	secondary active monocarboxylate transmembrane transporter activity	13/18368	0.0140675	0.0422025	0.0197439	SLC5A8	1
MF	GO:0031404	chloride ion binding	13/18368	0.0140675	0.0422025	0.0197439	NPR3	1
MF	GO:0031994	insulin-like growth factor I binding	13/18368	0.0140675	0.0422025	0.0197439	LRP2	1
MF	GO:0015562	efflux transmembrane transporter activity	14/18368	0.0151418	0.0441977	0.0206773	SLC22A2	1
MF	GO:0005041	low-density lipoprotein particle receptor activity	15/18368	0.016215	0.0455366	0.0213037	LRP2	1
MF	GO:0005372	water transmembrane transporter activity	16/18368	0.0172871	0.0455366	0.0213037	SLC5A1	1
MF	GO:0005402	carbohydrate:cation symporter activity	16/18368	0.0172871	0.0455366	0.0213037	SLC5A1	1
MF	GO:0015347	sodium-independent organic anion transmembrane transporter activity	16/18368	0.0172871	0.0455366	0.0213037	SLCO4C1	1
MF	GO:0030228	lipoprotein particle receptor activity	18/18368	0.0194279	0.0499574	0.0233719	LRP2	1
