# Supplementary material for: Development and validation of prognostic and diagnostic models utilizing immune checkpoint-related genes in public datasets for clear cell renal cell carcinoma
Source: Front Genet. 2025 Mar 4;16:1521663. doi: 10.3389/fgene.2025.1521663 (PMC11913831; doi:10.3389/fgene.2025.1521663)
Supplement: Supplementary file 8 [file Table8.xlsx]

## Sheet: Sheet1
Supplementary Table 8 Results of KEGG functional enrichment of 20 high- and low-risk group differential genes
ID	Description	BgRatio	pvalue	p.adjust	qvalue	geneID	Count
hsa00053	Ascorbate and aldarate metabolism	30/8146	0.000845806	0.0218914	0.0194052	9365/79799	2
hsa00040	Pentose and glucuronate interconversions	35/8146	0.00115218	0.0218914	0.0194052	9365/79799	2
